# Supplementary material for: Target-directed motor imagery of the lower limb enhances event-related desynchronization
Source: PLoS One. 2017 Sep 19;12(9):e0184245. doi: 10.1371/journal.pone.0184245 (PMC5604945; doi:10.1371/journal.pone.0184245)
Supplement: S1 File — These are identical to the data listed in Table 1. (XLSX) [file pone.0184245.s001.xlsx]

## Sheet: muERD
Subject	ERD/S	Condition	Value
S1	mu-ERD	F	-63.6
S2	mu-ERD	F	-46.8
S3	mu-ERD	F	-56.1
S4	mu-ERD	F	-43
S5	mu-ERD	F	-47.7
S6	mu-ERD	F	-50.2
S7	mu-ERD	F	-55.6
S8	mu-ERD	F	-40.1
S9	mu-ERD	F	-55.9
S1	mu-ERD	FS	-60.2
S2	mu-ERD	FS	-44
S3	mu-ERD	FS	-62.9
S4	mu-ERD	FS	-43.8
S5	mu-ERD	FS	-46.3
S6	mu-ERD	FS	-45.5
S7	mu-ERD	FS	-64.8
S8	mu-ERD	FS	-41.8
S9	mu-ERD	FS	-50.6
S1	mu-ERD	L	-54.8
S2	mu-ERD	L	-50.5
S3	mu-ERD	L	-62.1
S4	mu-ERD	L	-41.3
S5	mu-ERD	L	-67.7
S6	mu-ERD	L	-57.3
S7	mu-ERD	L	-60.2
S8	mu-ERD	L	-43.3
S9	mu-ERD	L	-67.1
S1	mu-ERD	LT	-55.3
S2	mu-ERD	LT	-39.6
S3	mu-ERD	LT	-39.1
S4	mu-ERD	LT	-32.2
S5	mu-ERD	LT	-56.7
S6	mu-ERD	LT	-56.2
S7	mu-ERD	LT	-66.1
S8	mu-ERD	LT	-46.7
S9	mu-ERD	LT	-77

## Sheet: ERD
Subject	ERD/S	Condition	Value
S1	beta-ERD	F	-52
S2	beta-ERD	F	-55.2
S3	beta-ERD	F	-53.5
S4	beta-ERD	F	-58.3
S5	beta-ERD	F	-50.3
S6	beta-ERD	F	-43.7
S7	beta-ERD	F	-41.6
S8	beta-ERD	F	-36.9
S9	beta-ERD	F	-52
S1	beta-ERD	FS	-47.9
S2	beta-ERD	FS	-49.2
S3	beta-ERD	FS	-49.2
S4	beta-ERD	FS	-56.9
S5	beta-ERD	FS	-47.4
S6	beta-ERD	FS	-43.7
S7	beta-ERD	FS	-58.9
S8	beta-ERD	FS	-48.3
S9	beta-ERD	FS	-53.2
S1	beta-ERD	L	-40
S2	beta-ERD	L	-52.6
S3	beta-ERD	L	-41
S4	beta-ERD	L	-41.2
S5	beta-ERD	L	-40.1
S6	beta-ERD	L	-48.1
S7	beta-ERD	L	-44.1
S8	beta-ERD	L	-36.7
S9	beta-ERD	L	-49.5
S1	beta-ERD	LT	-48
S2	beta-ERD	LT	-59.7
S3	beta-ERD	LT	-56.8
S4	beta-ERD	LT	-58.8
S5	beta-ERD	LT	-48.4
S6	beta-ERD	LT	-43.2
S7	beta-ERD	LT	-46.1
S8	beta-ERD	LT	-47
S9	beta-ERD	LT	-60.7

## Sheet: ERS
Subject	ERD/S	Condition	Value
S1	beta-ERS	F	242
S2	beta-ERS	F	220.6
S3	beta-ERS	F	146.2
S4	beta-ERS	F	173.3
S5	beta-ERS	F	104
S6	beta-ERS	F	119.1
S7	beta-ERS	F	77.6
S8	beta-ERS	F	171.4
S9	beta-ERS	F	146.9
S1	beta-ERS	FS	214.1
S2	beta-ERS	FS	97
S3	beta-ERS	FS	168.7
S4	beta-ERS	FS	119.8
S5	beta-ERS	FS	72.1
S6	beta-ERS	FS	134.8
S7	beta-ERS	FS	56.8
S8	beta-ERS	FS	162.6
S9	beta-ERS	FS	199.9
S1	beta-ERS	L	151.2
S2	beta-ERS	L	80
S3	beta-ERS	L	65.1
S4	beta-ERS	L	71.6
S5	beta-ERS	L	96.9
S6	beta-ERS	L	82
S7	beta-ERS	L	73.6
S8	beta-ERS	L	122.9
S9	beta-ERS	L	110.3
S1	beta-ERS	LT	87.6
S2	beta-ERS	LT	101.5
S3	beta-ERS	LT	72.2
S4	beta-ERS	LT	92.1
S5	beta-ERS	LT	49.8
S6	beta-ERS	LT	115.5
S7	beta-ERS	LT	101
S8	beta-ERS	LT	98.7
S9	beta-ERS	LT	135.4
